# Supplementary material for: Neuroprotective and Antiherpetic Properties of Polyphenolic Compounds from Maackia amurensis Heartwood
Source: Molecules. 2023 Mar 13;28(6):2593. doi: 10.3390/molecules28062593 (PMC10056899; doi:10.3390/molecules28062593)
Supplement: Supplementary file 1 [file molecules-28-02593-s001.zip]

Archive with 1 entries (1 files):
- molecules-2250603-supplementary.pdf
